# Supplementary material for: GSDME enhances Cisplatin sensitivity to regress non-small cell lung carcinoma by mediating pyroptosis to trigger antitumor immunocyte infiltration
Source: Signal Transduct Target Ther. 2020 Aug 24;5:159. doi: 10.1038/s41392-020-00274-9 (PMC7445264; doi:10.1038/s41392-020-00274-9)
Supplement: Supplementary file 2 — Supplementary table [file 41392_2020_274_MOESM2_ESM.xlsx]

## Sheet: Sheet1
Patient	Position	Histology	Age	Gender	TNM	Stage	Chemotherapy	Tumor size	Survival time	Death	Recurrence
1	A01	Papillary adenocarcinoma	77	male	T2aN1M1	2	GP	3.5×3.0×2.5	58	YES	NO
	A02	Paracancerous tissue
2	A03	Adenocarcinoma	57	female	T1bN0M0	2	NP	1.5×1.0×1.0	70	NO	NO
	A04	Paracancerous tissue
3	A05	Adenocarcinoma	73	female	T1aN1M0	2	PC	0.5×0.5×0.5	69	NO	NO
	A06	Paracancerous tissue
4	A07	Adenocarcinoma	43	female	T1cN0M0	2	TP	2.5×2.0×1.5	69	NO	NO
	A08	Paracancerous tissue
5	A09	Adenocarcinoma	61	female	T1cN0M0	2	PP	2.5×2.0×1.5	63	NO	NO
	A10	Paracancerous tissue
6	A11	Adenocarcinoma	62	female	T2aN2bM1	2~3	DC	4.0×3.0×2.5	63	YES	YES
	A12	Paracancerous tissue
7	A13	Adenocarcinoma	60	male	T2bN0M0	2~3	PC	5.0×4.0×3.0	46	YES	YES
	A14	Paracancerous tissue
8	A15	Adenocarcinoma	60	female	T1bN0M0	2	DC	2.0×1.5×1.0	56	YES	YES
	A16	Paracancerous tissue
9	A17	Adenocarcinoma	70	male	T1cN0M1	2~3	DP	2.5×2.0×2.0	56	YES	NO
	A18	Paracancerous tissue
10	B01	Adenocarcinoma	69	female	T1cN0M0	2	PC	2.5×1.0×1.0	70	NO	NO
	B02	Paracancerous tissue
11	B03	Adenocarcinoma	60	female	T1cN1M1	2	NP	3.0×2.0×2.0	37	YES	YES
	B04	Paracancerous tissue
12	B05	Adenocarcinoma	47	female	T1bN0M0	2	DC	2.0×1.0×1.0	67	NO	NO
	B06	Paracancerous tissue
13	B07	Adenocarcinoma	71	male	T1bN0M0	2~3	PC	2.0×2.0×2.0	66	NO	YES
	B08	Paracancerous tissue
14	B09	Adenocarcinoma	64	male	T1bN0M0	1~2	PC	2.0×2.0×1.5	66	NO	NO
	B10	Paracancerous tissue
15	B11	Large cell carcinoma	76	male	T2aN0M1	3	DC	4.0×4.0×3.5	43	YES	YES
	B12	Paracancerous tissue
16	B13	Adenocarcinoma	68	female	T1cN1M0	2~3	NP	2.4×2.0×1.5	64	NO	YES
	B14	Paracancerous tissue
17	B15	Adenocarcinoma	69	male	T2aN0M1	2	NP	4.0×3.0×2.2	64	NO	NO
	B16	Paracancerous tissue
18	B17	Adenocarcinoma	61	male	T3N0M1	2	DP	6.0×5.0×3.0	43	YES	NO
	B18	Paracancerous tissue
19	C01	Adenocarcinoma	67	female	T1cN0M0	2	DP	2.5×2.0×1.5	63	NO	NO
	C02	Paracancerous tissue
20	C03	Adenocarcinoma	65	female	T1cN0M0	2	DC	2.5×2.0×1.0	63	NO	NO
	C04	Paracancerous tissue
21	C05	Adenocarcinoma	48	male	T1cN0M1	2	DC	3.0×2.0×1.5	38	YES	NO
	C06	Paracancerous tissue
22	C07	Papillary adenocarcinoma	45	female	T1bN0M0	3	NP	2.0×2.0×1.5	29	YES	YES
	C08	Paracancerous tissue
23	C09	Adenocarcinoma	61	female	T1bN1M0	1~2	DP	2.0×2.0×1.52	62	NO	NO
	C10	Paracancerous tissue
24	C11	Adenocarcinoma	42	female	T1cN2M0	2	NP	3.0×1.8×1.8	62	NO	YES
	C12	Paracancerous tissue
25	C13	Adenocarcinoma	53	male	T1cN1M0	2	DP	3.0×2.0×2.0	59	NO	NO
	C14	Paracancerous tissue
26	C15	Adenocarcinoma	58	male	T1bN0M0	2~3	DC	2.0×1.5×1.0	59	NO	NO
	C16	Paracancerous tissue
27	C17	Adenocarcinoma	40	male	T2N2M0	2	NP	4.0×4.0×2.5	58	NO	YES
	C18	Paracancerous tissue
28	D01	Adenocarcinoma	60	female	T1aN0M0	1	DP	1.0×0.8×0.5	58	NO	NO
	D02	Paracancerous tissue
29	D03	Adenocarcinoma	53	male	T1bN1M0	1~2	DP	2.0×1.5×1.0	58	NO	NO
	D04	Paracancerous tissue
30	D05	Adenocarcinoma	71	male	T1cN2M1	2~3	DC	3.0×2.8×2.5	46	YES	YES
	D06	Paracancerous tissue
31	D07	Adenocarcinoma	60	male	T2aN0M0	1	PP	3.5×3.0×2.0	68	NO	NO
	D08	Paracancerous tissue
32	D09	Adenocarcinoma	71	male	T2bN1M0	2	PP	5.0×3.0×3.0	68	NO	NO
	D10	Paracancerous tissue
33	D11	Adenocarcinoma	50	female	T1bN0M0	2	NP	2.0×2.0×1.0	44	YES	NO
	D12	Paracancerous tissue
34	D13	Adenocarcinoma	52	male	T1bN2M1	2~3	NP	2.0×2.0×1.0	43	YES	YES
	D14	Paracancerous tissue
35	D15	Adenocarcinoma	64	male	T1cN0M0	2	DC	3.0×2.5×2.0	67	NO	NO
	D16	Paracancerous tissue
36	D17	Adenocarcinoma	59	female	T1cN0M0	2	DC	3.0×2.0×2.0	67	NO	NO
	D18	Paracancerous tissue
37	E01	Adenocarcinoma	64	female	T4N2M1	2	NP	10.0×8.0×4.0	42	YES	NO
	E02	Paracancerous tissue
38	E03	Adenocarcinoma	58	male	T1cN0M0	2	GP	3.0×2.0×2.0	66	NO	NO
	E04	Paracancerous tissue
39	E05	Adenocarcinoma	62	male	T1cN0M0	2	DP	3.0×2.5×2.0	66	NO	NO
	E06	Paracancerous tissue
40	E07	Adenocarcinoma	65	female	T2aN0M0	2	DC	4.0×3.0×3.0	66	NO	NO
	E08	Paracancerous tissue
41	E09	Adenocarcinoma	65	male	T2bN1M0	2	NP	4.5×2.0×2.0	66	NO	NO
	E10	Paracancerous tissue
42	E11	Adenocarcinoma	58	female	T2aN1M0	2~3	DC	3.5×2.0×1.0	65	NO	NO
	E12	Paracancerous tissue
43	E13	Adenocarcinoma	70	male	T2bN0M0	3	DC	5.0×2.0×2.0	65	NO	NO
	E14	Paracancerous tissue
44	E15	Adenocarcinoma	79	female	T1bN0M0	2~3	GP	2.0×1.5×1.5	65	NO	NO
	E16	Paracancerous tissue
45	E17	Adenocarcinoma	52	female	T2bN2M0	1~2	GP	4.5×3.5×2.0	65	NO	YES
	E18	Paracancerous tissue
46	F01	Adenocarcinoma	60	female	T1cN0M0	2	GP	3.0×3.0×2.5	64	NO	NO
	F02	Paracancerous tissue
47	F03	Adenocarcinoma	47	female	T3N2M0	2	PP	7.0×6.0×3.0	41	YES	YES
	F04	Paracancerous tissue
48	F05	Adenocarcinoma	51	male	T1cN1M0	1~2	PP	3.0×3.0×3.0	43	YES	YES
	F06	Paracancerous tissue
49	F07	Adenocarcinoma	58	female	T2bN0M0	2	DP	5.0×4.5×3.0	39	NO	NO
	F08	Paracancerous tissue
50	F09	Adenocarcinoma	60	male	T1bN0M1	2	NP	2.0×1.5×1.5	52	YES	NO
	F10	Paracancerous tissue
51	F11	Adenocarcinoma	71	female	T1cN0M0	2	PP	2.5×2.5×1.5	63	NO	NO
	F12	Paracancerous tissue
52	F13	Adenocarcinoma	40	female	T2aN0M0	2	PC	3.5×2.5×2.5	62	NO	NO
	F14	Paracancerous tissue
53	F15	Adenocarcinoma	58	female	T2aN0M1	2	DP	4.0×3.5×3.0	49	YES	NO
	F16	Paracancerous tissue
54	F17	Adenocarcinoma	53	female	T1aN2M0	2~3	GP	1.0×0.5×0.5	62	NO	NO
	F18	Paracancerous tissue
55	G01	Adenocarcinoma	68	male	T1cN0M0	2	PC	3.0×1.5×1.5	62	NO	NO
	G02	Paracancerous tissue
56	G03	Adenocarcinoma	63	female	T1bN0M0	1	PP	1.6×1.0×1.0	62	NO	NO
	G04	Paracancerous tissue
57	G05	Adenocarcinoma	47	male	T1bN0M0	2	PC	1.0~1.2×1.0×0.5	61	NO	NO
	G06	Paracancerous tissue
58	G07	Adenocarcinoma	72	male	T1cN0M1	2~3	DC	3.0×1.5×1.5	37	YES	NO
	G08	Paracancerous tissue
59	G09	Adenocarcinoma	40	female	T1cN1M0	2	NP	3.0×2.5×2.0	34	YES	YES
	G10	Paracancerous tissue
60	G11	Adenocarcinoma	77	male	T1cN0M1	2	GP	2.7×1.5×1.5	14	YES	NO
	G12	Paracancerous tissue
61	G13	Adenocarcinoma	65	female	T1cN1M0	2	DP	2.5×1.5×1.5	36	NO	NO
	G14	Paracancerous tissue
62	G15	Adenocarcinoma	68	male	T1bN0M0	1	DC	2.0×1.5×0.5	30	NO	NO
	G16	Paracancerous tissue
63	G17	Adenocarcinoma	77	female	T1cN0M0	1	DC	2.5×2.0×1.5	20	YES	YES
	G18	Paracancerous tissue
64	H01	Adenocarcinoma	51	male	T2aN0M0	2	GP	4.0×3.5×3.5	29	YES	YES
	H02	Paracancerous tissue
65	H03	Adenocarcinoma	64	male	T1cN1M1	2	NP	2.5×1.5×1.5	32	YES	NO
	H04	Paracancerous tissue
66	H05	Adenocarcinoma	59	male	T1bN0M1	1~2	DC	2.0×2.0×2.0	38	YES	NO
	H06	Paracancerous tissue
67	H07	Adenocarcinoma	65	male	T1cN0M0	2	NP	2.5×2.0×1.5	36	YES	YES
	H08	Paracancerous tissue
68	H09	Adenocarcinoma	66	male	T1cN1M1	2	DC	2.5×2.0×1.0	33	YES	NO
	H10	Paracancerous tissue
69	H11	Adenocarcinoma	45	male	T1aN2M1	2~3	DC	1.0×0.5×0.5	55	YES	NO
	H12	Paracancerous tissue
70	H13	Adenocarcinoma	40	female	T1bN0M0	2	DC	2.0×2.0×1.5	35	NO	NO
	H14	Paracancerous tissue
71	H15	Adenocarcinoma	52	male	T1bN0M0	2	DC	1.2×0.5×0.5	34	YES	YES
	H16	Paracancerous tissue
72	H17	Adenocarcinoma	61	male	T1bN0M0	3	GP	1.7×1.5×1.5	34	YES	NO
	H18	Paracancerous tissue
73	I01	Adenocarcinoma	52	male	T1cN0M0	2	DC	2.5×2.0×1.5	33	NO	NO
	I02	Paracancerous tissue
74	I03	Adenocarcinoma	73	male	T1bN0M1	1	NP	2.0×2.0×1.8	34	YES	NO
	I04	Paracancerous tissue
75	I05	Adenocarcinoma	42	male	T1cN2M0	2	DC	2.5×2.0×2.0	33	YES	YES
	I06	Paracancerous tissue
76	I07	Adenocarcinoma	66	female	T1cN1M1	2	DC	3.0×2.0×2.0	34	YES	NO
	I08	Paracancerous tissue
77	I09	Adenocarcinoma	64	female	T1bN0M0	2	GP	2.0×1.5×0.4	32	NO	NO
	I10	Paracancerous tissue
78	I11	Adenocarcinoma	59	female	T1cN2M1	2	GP	2.2×2.0×1.5	34	YES	NO
	I12	Paracancerous tissue
79	I13	Adenocarcinoma	64	female	T1bN0M0	1~2	DC	2.0×2.0×1.8	33	YES	YES
	I14	Paracancerous tissue
80	I15	Adenocarcinoma	43	female	T1cN1M0	2~3	PE	3.0×2.0×1.0	58	NO	NO
	I16	Paracancerous tissue
81	I17	Adenocarcinoma	56	female	T2aN1M1	2	NP	3.5×3.5×3.3	58	YES	YES
	I18	Paracancerous tissue
82	J01	Adenocarcinoma	59	female	T1bN0M0	1~2	DP	2.0×2.0×1.0	67	NO	NO
	J02	Paracancerous tissue
83	J03	Adenocarcinoma	63	female	T1bN1M0	2	DC	2.0×2.0×1.0	64	NO	NO
	J04	Paracancerous tissue
84	J05	Adenocarcinoma	64	male	T2aN0M0	1	GP	4.0×3.0×3.0	58	NO	NO
	J06	Paracancerous tissue
85	J07	Adenocarcinoma	65	male	T1cN1M0	3	DP	2.7×1.5×1.5	62	NO	NO
	J08	Paracancerous tissue
86	J09	Adenocarcinoma	49	male	T3N0M1	2	DC	7.0×4.0×3.0	50	YES	NO
	J10	Paracancerous tissue
87	J11	Adenocarcinoma	61	male	T2aN1M0	2	DC	3.5×2.0×2.0	35	YES	YES
	J12	Paracancerous tissue
88	J13	Adenocarcinoma	46	female	T1cN0M1	2	GP	2.5×1.5×1.5	35	YES	NO
	J14	Paracancerous tissue
89	J15	Adenocarcinoma	52	male	T1cN0M0	2	NP	3.0×3.0×3.0	65	NO	NO
	J16	Paracancerous tissue
90	J17	Adenocarcinoma	50	male	T2aN2M1	3	NP	4.0×3.0×3.0	50	YES	YES
	J18	Paracancerous tissue
